# Supplementary material for: In Vitro and In Vivo Evaluation of the Fertilization Capacity of Frozen/Thawed Rooster Spermatozoa Supplemented with Different Concentrations of Trehalose
Source: Animals (Basel). 2024 Dec 12;14(24):3586. doi: 10.3390/ani14243586 (PMC11672769; doi:10.3390/ani14243586)
Supplement: Supplementary file 1 [file animals-14-03586-s001.zip]

Archive with 1 entries (1 files):
- animals-3272531-supplementary.pdf
